# Supplementary material for: Phylogenomics Resolves the Evolution of Sternorrhyncha (Insecta: Hemiptera)
Source: Ecol Evol. 2025 Dec 5;15(12):e72636. doi: 10.1002/ece3.72636 (PMC12678864; doi:10.1002/ece3.72636)
Supplement: Supplementary file 1 — Table S1: Taxa sampling and basic statistics for USCO extraction in this study. [file ECE3-15-e72636-s002.xlsx]

## Sheet: Table S1
Table S1. Taxa sampling and basic statistics for USCO extraction in this study.
	Order	Superfamliy	Family	Species	Type	GenBank accession number / SRA number	BUSCO (%) n=2510					References
							C	S	D	F	M
1	Hemiptera	Aleyrodoidea	Aleyrodidae	Aleurocanthus spiniferus	TRANSCRIPTOME	figshare doi: 10.6084/m9.figshare.25160777	93.8	78.8	15	0	6.2	Liu et al. 2024
2	Hemiptera	Aleyrodoidea	Aleyrodidae	Aleyrodes proletella	TRANSCRIPTOME	figshare doi: 10.6084/m9.figshare.25160777	93.7	80	13.7	0.1	6.2	Liu et al. 2024
3	Hemiptera	Aleyrodoidea	Aleyrodidae	Bemisia tabaci	GENOME	GCA_918797505.1	98.2	95.7	2.5	0	1.8	Quito-Avila et al. 2025
4	Hemiptera	Aleyrodoidea	Aleyrodidae	Dialeurodes citri	TRANSCRIPTOME	figshare doi: 10.6084/m9.figshare.25160777	53.8	44.1	9.7	0.8	45.4	Liu et al. 2024
5	Hemiptera	Aleyrodoidea	Aleyrodidae	Trialeurodes vaporariorum	GENOME	GCA_011764245.1	94.7	93.3	1.4	0	5.3	Xie et al. 2020
6	Hemiptera	Aphidoidea	Anoeciidae	Anoecia corni	TRANSCRIPTOME	figshare doi: 10.6084/m9.figshare.25160777	98.6	61.7	36.9	0.1	1.3	Liu et al. 2024
7	Hemiptera	Aphidoidea	Aphididae	Acyrthosiphon pisum	GENOME	GCA_005508785.2	99.7	97.4	2.3	0.1	0.2	Li et al. 2019
8	Hemiptera	Aphidoidea	Aphididae	Aphis craccivora	GENOME	GCA_009835225.1	99.3	98	1.3	0	0.7	Pawar et al. 2022
9	Hemiptera	Aphidoidea	Aphididae	Aphis glycines	GENOME	GCA_009928515.1	98	94.9	3.1	0	2	Mathers, 2020
10	Hemiptera	Aphidoidea	Aphididae	Aphis gossypii	GENOME	GCA_917880025.4	99.5	98.3	1.2	0	0.5	Jing et al. 2025
11	Hemiptera	Aphidoidea	Aphididae	Aulacorthum solani	GENOME	GCA_008528875.1	95.7	93.5	2.2	0.6	3.7	Torres et al. 2025
12	Hemiptera	Aphidoidea	Aphididae	Chaetogeoica ovagalla	GENOME	GCA_032441825.1	99.4	98.2	1.2	0	0.6	Xu et al. 2024
13	Hemiptera	Aphidoidea	Aphididae	Chaitophorus viminalis	GENOME	GCA_025469195.1	97.5	96.2	1.3	0	2.5	Smith et al. 2022
14	Hemiptera	Aphidoidea	Aphididae	Cinara cedri	GENOME	GCA_902439185.1	99.7	97.6	2.1	0	0.3	Julca et al. 2019
15	Hemiptera	Aphidoidea	Aphididae	Diuraphis noxia	GENOME	GCA_037042775.1	99.6	98.5	1.1	0	0.4	Nicholson et al. 2015
16	Hemiptera	Aphidoidea	Aphididae	Drepanosiphum platanoidis	GENOME	GCA_948098885.1	98.5	97.5	1	0.1	1.4	Crowley et al. 2023
17	Hemiptera	Aphidoidea	Aphididae	Eriosoma lanigerum	GENOME	GCA_013282895.1	99.6	98.4	1.2	0	0.4	Bus et al. 2008
18	Hemiptera	Aphidoidea	Aphididae	Geopemphigus sp.	GENOME	GCA_025469175.1	99.6	98.8	0.8	0	0.4	Smith et al. 2022
19	Hemiptera	Aphidoidea	Aphididae	Macrosiphum euphorbiae	GENOME	GCA_949089665.1	99	96.5	2.5	0	1	Johansen et al. 2025
20	Hemiptera	Aphidoidea	Aphididae	Macrosiphum rosae	GENOME	GCA_016617965.1	98.1	90.8	7.3	0.1	1.8	Kim et al. 2011
21	Hemiptera	Aphidoidea	Aphididae	Melanaphis sacchari	GENOME	GCA_038630835.1	99.6	99	0.6	0	0.4	Zhao et al. 2024
22	Hemiptera	Aphidoidea	Aphididae	Metopolophium dirhodum	GENOME	GCA_019925205.1	99.8	97.1	2.7	0	0.2	Zhu et al. 2024
23	Hemiptera	Aphidoidea	Aphididae	Mollitrichosiphum yamabiwae	TRANSCRIPTOME	figshare doi: 10.6084/m9.figshare.25160777	95	76.5	18.5	0.1	4.9	Liu et al. 2024
24	Hemiptera	Aphidoidea	Aphididae	Myzus persicae	GENOME	GCA_029232275.1	99.6	98.8	0.8	0	0.4	Singh et al. 2021
25	Hemiptera	Aphidoidea	Aphididae	Nasonovia ribisnigri	GENOME	GCA_027563435.1	99.3	97.1	2.2	0	0.7	Garrett et al. 2024
26	Hemiptera	Aphidoidea	Aphididae	Neotoxoptera formosana	GENOME	GCA_022818045.1	97.4	95.9	1.5	0	2.6	Ye et al. 2022
28	Hemiptera	Aphidoidea	Aphididae	Pemphigus obesinymphae	GENOME	GCA_025469235.1	99.5	97.3	2.2	0	0.5	Smith et al. 2022
29	Hemiptera	Aphidoidea	Aphididae	Pentalonia nigronervosa	GENOME	GCA_014851325.1	99.5	98.5	1	0	0.5	Thomas et al. 2020
30	Hemiptera	Aphidoidea	Aphididae	Periphyllus acericola	GENOME	GCA_949715065.1	99.4	98.4	1	0	0.6	Crowley et al. 2024a
31	Hemiptera	Aphidoidea	Aphididae	Rhopalosiphum maidis	GENOME	GCA_003676215.3	99.7	98	1.7	0	0.3	Chen et al. 2019
32	Hemiptera	Aphidoidea	Aphididae	Rhopalosiphum nymphaeae	GENOME	GCA_036289425.1	97.5	97.1	0.4	0	2.5	Wang & Xu 2024
33	Hemiptera	Aphidoidea	Aphididae	Rhopalosiphum padi	GENOME	GCA_020882245.1	99.7	99.1	0.6	0	0.3	Leybourne et al. 2018
34	Hemiptera	Aphidoidea	Aphididae	Schizaphis graminum	GENOME	GCA_020882235.1	98.5	84.2	14.3	0	1.5	Ma et al. 1992
35	Hemiptera	Aphidoidea	Aphididae	Schlechtendalia chinensis	GENOME	GCA_019022885.1	98.6	97.4	1.2	0.1	1.3	Tian et al. 2023
36	Hemiptera	Aphidoidea	Aphididae	Sipha flava	GENOME	GCA_003268045.1	97.2	96	1.2	0	2.8	NCBI
37	Hemiptera	Aphidoidea	Aphididae	Sipha maydis	GENOME	GCA_034509805.1	98	95	3	0	2	Renoz et al. 2024
38	Hemiptera	Aphidoidea	Aphididae	Sitobion avenae	GENOME	GCA_022419445.1	99.3	97.5	1.8	0.1	0.6	Villarroel et al. 2022
39	Hemiptera	Aphidoidea	Aphididae	Sitobion miscanthi	GENOME	GCA_008086715.1	95.8	91.5	4.3	0.1	4.1	Jiang et al. 2019
40	Hemiptera	Aphidoidea	Aphididae	Slavum lentiscoides	GENOME	GCA_032441835.1	95.7	94.5	1.2	0	4.3	Xu et al. 2024
41	Hemiptera	Aphidoidea	Aphididae	Stegophylla sp.	GENOME	GCA_025469315.1	98.8	96.3	2.5	0.1	1.1	Smith et al. 2022
42	Hemiptera	Aphidoidea	Aphididae	Tetraneura akinire	GENOME	GCA_021307375.1	99.5	95.6	3.9	0	0.5	Stern & Han 2022
43	Hemiptera	Aphidoidea	Aphididae	Tetraneura nigriabdominalis	TRANSCRIPTOME	figshare doi: 10.6084/m9.figshare.25160777	86.4	73.8	12.6	0.2	13.4	Liu et al. 2024
44	Hemiptera	Aphidoidea	Aphididae	Therioaphis trifolii	GENOME	GCA_027580255.1	99.5	96.5	3	0	0.5	Huang et al. 2023
45	Hemiptera	Aphidoidea	Aphididae	Tuberolachnus salignus	GENOME	GCA_956483605.1	99.7	98.5	1.2	0	0.3	Crowley et al. 2024b
46	Hemiptera	Aphidoidea	Hormaphididae	Hormaphis cornu	GENOME	GCA_017140985.1	99.1	95	4.1	0.1	0.8	Dial et al. 2024
47	Hemiptera	Aphidoidea	Hormaphididae	Pseudoregma bambucicola	TRANSCRIPTOME	SRX18245327	98.1	80.2	17.9	0.1	1.8	Zhang et al. 2023
48	Hemiptera	Aphidoidea	Mindaridae	Mindarus sp.	TRANSCRIPTOME	figshare doi: 10.6084/m9.figshare.25160777	98.2	62.5	35.7	0.1	1.7	Liu et al. 2024
49	Hemiptera	Aphidoidea	Phloeomyzidae	Phloeomyzus passerinii	TRANSCRIPTOME	figshare doi: 10.6084/m9.figshare.25160777	92.3	81.8	10.5	0.2	7.5	Liu et al. 2024
50	Hemiptera	Aphidoidea	Thelaxidae	Thelaxes suberi	TRANSCRIPTOME	figshare doi: 10.6084/m9.figshare.25160777	98.8	71.2	27.6	0.1	1.1	Liu et al. 2024
85	Hemiptera	Aphidoidea	Adelgidae	Adelges cooleyi	GENOME	GCA_023614345.1	99.7	97.3	2.4	0	0.3	Dial et al. 2024
86	Hemiptera	Aphidoidea	Phylloxeridae	Daktulosphaira vitifoliae	GENOME	GCA_025091365.1	99.5	97.4	2.1	0	0.5	Dial et al. 2024
87	Hemiptera	Aphidoidea	Phylloxeridae	Phylloxera sp.	TRANSCRIPTOME	figshare doi: 10.6084/m9.figshare.25160777	94.6	74.3	20.3	0.1	5.3	Liu et al. 2024
88	Hemiptera	Aphidoidea	Phylloxeridae	Phylloxerina nyssae	TRANSCRIPTOME	SRX19232619	97.8	71.6	26.2	0.2	2	Li et al. 2023
51	Hemiptera	Coccoidea	Aclerdidae	Aclerda sp.	TRANSCRIPTOME	figshare doi: 10.6084/m9.figshare.25160777	94.9	49.6	45.3	0	5.1	Liu et al. 2024
52	Hemiptera	Coccoidea	Coccidae	Ceroplastes cirripediformis	TRANSCRIPTOME	figshare doi: 10.6084/m9.figshare.25160777	89.8	62.7	27.1	0	10.2	Liu et al. 2024
53	Hemiptera	Coccoidea	Coccidae	Coccus sp.	TRANSCRIPTOME	figshare doi: 10.6084/m9.figshare.25160777	94.6	61.3	33.3	0	5.4	Liu et al. 2024
54	Hemiptera	Coccoidea	Coccidae	Ericerus pela	GENOME	GCA_016591455.1	89.5	84.8	4.7	0	10.5	Yang et al. 2019
55	Hemiptera	Coccoidea	Coccidae	Parthenolecanium corni	GENOME	GCA_038050395.1	93.1	87.3	5.8	0	6.9	Ward et al. 2024
56	Hemiptera	Coccoidea	Conchaspididae	Conchaspis sp.	GENOME	figshare doi: 10.6084/m9.figshare.25160777	89.5	87.5	2	0	10.5	Liu et al. 2024
57	Hemiptera	Coccoidea	Dactylopiidae	Dactylopius coccus	TRANSCRIPTOME	SRX21895390	94	85.6	8.4	0	6	Vera-Ponce de León et al. 2017
58	Hemiptera	Coccoidea	Diaspididae	Acutaspis umbonifera	TRANSCRIPTOME	figshare doi: 10.6084/m9.figshare.25160777	95.1	44	51.1	0	4.9	Liu et al. 2024
59	Hemiptera	Coccoidea	Diaspididae	Aspidiotus destructor	GENOME	GCA_035079395.1	91.8	88.2	3.6	0.1	8.1	Quiñones et al. 2025
60	Hemiptera	Coccoidea	Diaspididae	Aspidiotus rigidus	GENOME	GCA_035079385.1	92.3	86.6	5.7	0	7.7	NCBI
61	Hemiptera	Coccoidea	Diaspididae	Aulacaspis sp.	GENOME	figshare doi: 10.6084/m9.figshare.25160777	92	87.9	4.1	0	8	Liu et al. 2024
62	Hemiptera	Coccoidea	Diaspididae	Chrysomphalus aonidum	TRANSCRIPTOME	figshare doi: 10.6084/m9.figshare.25160777	95.4	39.2	56.2	0	4.6	Liu et al. 2024
63	Hemiptera	Coccoidea	Diaspididae	Pseudaulacaspis sp.	GENOME	figshare doi: 10.6084/m9.figshare.25160777	87.7	84.3	3.4	0.2	12.1	Liu et al. 2024
64	Hemiptera	Coccoidea	Diaspididae	Unaspis euonymi	TRANSCRIPTOME	figshare doi: 10.6084/m9.figshare.25160777	95.4	34.6	60.8	0	4.6	Liu et al. 2024
65	Hemiptera	Coccoidea	Eriococcidae	Acanthococcus lagerstroemiae	GENOME	GCA_031841125.1	93	90.1	2.9	0	7	NCBI
66	Hemiptera	Coccoidea	Kermesidae	Allokermes galliformis	TRANSCRIPTOME	figshare doi: 10.6084/m9.figshare.25160777	91	48.6	42.4	0	9	Liu et al. 2024
27	Hemiptera	Coccoidea	Kerriidae	Paratachardina pseudolobata	TRANSCRIPTOME	figshare doi: 10.6084/m9.figshare.25160777	95.3	51.7	43.6	0	4.7	Liu et al. 2024
67	Hemiptera	Coccoidea	Kerriidae	Kerria chinensis	TRANSCRIPTOME	figshare doi: 10.6084/m9.figshare.25160777	94.3	62.5	31.8	0	5.7	Liu et al. 2024
68	Hemiptera	Coccoidea	Margarodidae	Margarodes sp.	TRANSCRIPTOME	figshare doi: 10.6084/m9.figshare.25160777	90.2	63.5	26.7	0	9.8	Liu et al. 2024
69	Hemiptera	Coccoidea	Monophlebidae	Coronaproctus castanopsis	GENOME	GCA_032883995.1	90	88	2	0	10	Huang et al. 2024
70	Hemiptera	Coccoidea	Monophlebidae	Icerya purchasi	GENOME	GCA_039619475.1	90.8	89.1	1.7	0	9.2	Deng et al. 2024
71	Hemiptera	Coccoidea	Monophlebidae	Monophlebulus sp.	TRANSCRIPTOME	figshare doi: 10.6084/m9.figshare.25160777	81	55.9	25.1	0	19	Liu et al. 2024
72	Hemiptera	Coccoidea	Pseudococcidae	Balanococcus diminutus	GENOME	GCA_959613365.1	94	91.4	2.6	0	6	Ross et al. 2024
73	Hemiptera	Coccoidea	Pseudococcidae	Ferrisia virgata	GENOME	GCA_900060175.1	93.5	91.5	2	0	6.5	NCBI
74	Hemiptera	Coccoidea	Pseudococcidae	Hypogeococcus pungens	GENOME	GCA_018107765.1	83.7	80.9	2.8	0.4	15.9	Poveda-Martínez et al. 2022
75	Hemiptera	Coccoidea	Pseudococcidae	Maconellicoccus hirsutus	GENOME	GCA_003261595.1	93.7	87	6.7	0	6.3	Kohli et al. 2021
76	Hemiptera	Coccoidea	Pseudococcidae	Paracoccus marginatus	GENOME	GCA_900065295.1	91.6	89.2	2.4	0.2	8.2	Wei et al. 2025
77	Hemiptera	Coccoidea	Pseudococcidae	Phenacoccus solenopsis	GENOME	GCA_009761765.1	93.2	87.8	5.4	0	6.8	Li et al. 2020
78	Hemiptera	Coccoidea	Pseudococcidae	Planococcus citri	GENOME	GCA_950023065.1	93.6	85.6	8	0	6.4	Ross et al. 2024b
79	Hemiptera	Coccoidea	Pseudococcidae	Pseudococcus jackbeardsleyi	GENOME	GCA_038380155.1	93.9	90.1	3.8	0	6.1	Guo et al. 2024
80	Hemiptera	Coccoidea	Pseudococcidae	Pseudococcus longispinus	GENOME	GCA_900064475.1	91.4	89	2.4	0.1	8.5	NCBI
81	Hemiptera	Coccoidea	Pseudococcidae	Pseudococcus viburni	GENOME	GCA_033439095.1	92.2	87.8	4.4	0.1	7.7	Vea et al. 2025
82	Hemiptera	Coccoidea	Pseudococcidae	Trabutina mannipara	GENOME	GCA_900080175.1	91.4	89.2	2.2	0	8.6	NCBI
83	Hemiptera	Coccoidea	Pseudococcidae	Trionymus caricis	TRANSCRIPTOME	figshare doi: 10.6084/m9.figshare.25160777	93.3	56.6	36.7	0	6.7	Liu et al. 2024
84	Hemiptera	Coccoidea	Pseudococcidae	Trionymus perrisii	GENOME	GCA_900050545.1	89	86.7	2.3	0.1	10.9	Husnik & McCutcheon 2016
89	Hemiptera	Psylloidea	Aphalaridae	Aphalara polygoni	TRANSCRIPTOME	figshare doi: 10.6084/m9.figshare.25160777	88.9	79.6	9.3	0.3	10.8	Liu et al. 2024
90	Hemiptera	Psylloidea	Aphalaridae	Ctenarytaina eucalypti	TRANSCRIPTOME	figshare doi: 10.6084/m9.figshare.25160777	95.5	50.5	45	0	4.5	Liu et al. 2024
91	Hemiptera	Psylloidea	Aphalaridae	Glycaspis brimblecombei	TRANSCRIPTOME	figshare doi: 10.6084/m9.figshare.25160777	75.7	56.7	19	0.6	23.7	Liu et al. 2024
92	Hemiptera	Psylloidea	Aphalaridae	Pachypsylla venusta	GENOME	GCA_012654025.1	95.7	93.7	2	0.1	4.2	Nakabachi et al. 2010
93	Hemiptera	Psylloidea	Carsidaridae	Macrohomotoma gladiata	TRANSCRIPTOME	figshare doi: 10.6084/m9.figshare.25160777	74.1	67.8	6.3	0.3	25.6	Liu et al. 2024
94	Hemiptera	Psylloidea	Liviidae	Psyllopsis fraxinicola	TRANSCRIPTOME	figshare doi: 10.6084/m9.figshare.25160777	89	73.6	15.4	0.3	10.7	Liu et al. 2024
95	Hemiptera	Psylloidea	Psyllidae	Arytaina genistae	TRANSCRIPTOME	figshare doi: 10.6084/m9.figshare.25160777	92.3	74.5	17.8	0	7.7	Liu et al. 2024
96	Hemiptera	Psylloidea	Psyllidae	Cacopsylla melanoneura	TRANSCRIPTOME	figshare doi: 10.6084/m9.figshare.25160777	94.4	76.2	18.2	0.2	5.4	Liu et al. 2024
97	Hemiptera	Psylloidea	Psyllidae	Chamaepsylla hartigii	TRANSCRIPTOME	figshare doi: 10.6084/m9.figshare.25160777	91.1	75.6	15.5	0	8.9	Liu et al. 2024
98	Hemiptera	Psylloidea	Psyllidae	Diaphorina citri	GENOME	GCA_030643865.1	98.2	59.4	38.8	0.1	1.7	Lei et al. 2023
99	Hemiptera	Psylloidea	Triozidae	Acanthocasuarina muellerianae	TRANSCRIPTOME	figshare doi: 10.6084/m9.figshare.25160777	79.5	66.2	13.3	0.3	20.2	Liu et al. 2024
100	Hemiptera	Psylloidea	Triozidae	Bactericera cockerelli	GENOME	GCA_024516035.1	93.8	77.8	16	0.1	6.1	Kwak & Allison 2023
101	Hemiptera	Psylloidea	Triozidae	Hevaheva sp.	TRANSCRIPTOME	figshare doi: 10.6084/m9.figshare.25160777	89.5	73.4	16.1	0.2	10.3	Liu et al. 2024
102	Hemiptera	Psylloidea	Triozidae	Paratrioza sinica	TRANSCRIPTOME	figshare doi: 10.6084/m9.figshare.25160777	93.7	76.1	17.6	0.2	6.1	Liu et al. 2024
103	Hemiptera	Psylloidea	Triozidae	Pariaconus montgomeri	TRANSCRIPTOME	figshare doi: 10.6084/m9.figshare.25160777	91.4	66.6	24.8	0.2	8.4	Liu et al. 2024
104	Hemiptera	Psylloidea	Triozidae	Trioza remota	TRANSCRIPTOME	figshare doi: 10.6084/m9.figshare.25160777	89.4	72.9	16.5	0.1	10.5	Liu et al. 2024
outgroup	Hemiptera	Cicadoidea	Cicadidae	Cimex hemipterus	GENOME	GCA_039619505.1	99.2	97.4	1.8	0	0.8	Law et al. 2025
	Hemiptera	Cimicoidea	Cimicidae	Magicicada septendecim	GENOME	GCA_011326945.2	20.4	19.7	0.7	0.9	78.7	White & Stacy 2024
	Hemiptera	Cimicoidea	Miridae	Nesidiocoris tenuis	GENOME	GCA_036186465.1	95.5	94.3	1.2	0	4.5	Shibata et al. 2024
	Hemiptera	Fulgoroidea	Delphacidae	Laodelphax striatellus	GENOME	GCA_017141395.1	97.3	94.2	3.1	0	2.7	Zhu et al. 2017
	Hemiptera	Gerroidea	Gerridae	Gerris lacustris	GENOME	GCA_951217055.1	96.6	95.5	1.1	0	3.4	Bush et al. 2024
	Hemiptera	Membracoidea	Cicadellidae	Matsumurasca onukii	GENOME	GCA_018831715.1	93.9	90.8	3.1	0.1	6
Note: C: Complete; D: Duplicated; F: Fragmented; M: Missing.
References
Bus VGM, Chagné D, Bassett HCM, et al. 2008. Genome mapping of three major resistance genes to woolly apple aphid (Eriosoma lanigerum Hausm.). Tree Genetics & Genomes 4, 223–236.
Bush J, Webster C, Wegrzyn J, et al. 2024. Chromosome-Level Genome Assembly and Annotation of a Periodical Cicada Species: Magicicada septendecula. Genome Biology and Evolution 16, evae001.
Chen W, Shakir S, Bigham M, et al. 2019. Genome sequence of the corn leaf aphid (Rhopalosiphum maidis Fitch). Gigascience, 8(4), giz033.
Crowley LM, James R, University of Oxford and Wytham Woods Genome Acquisition Lab et al. 2023. The genome sequence of the Common Sycamore Aphid, Drepanosiphum platanoidis (Schrank, 1801). Wellcome Open Res, 8:481.
Crowley LM, McCulloch J, James R, et al. 2024b. The genome sequence of the giant willow aphid, Tuberolachnus salignus (Gmelin, 1790) Wellcome Open Res 9:59.
Crowley LM, University of Oxford and Wytham Woods Genome Acquisition Lab, Darwin Tree of Life Barcoding collective et al. 2024a. The genome sequence of the sycamore periphyllus aphid, Periphyllus acericola (Walker, 1848). Wellcome Open Res 9:676.
Deng J, Zhang L, Zhang H, et al. 2024. Chromosome-level genome assembly of the cottony cushion scale Icerya purchasi. Sci Data 11, 639.
Dial DT, Weglarz KM, Brunet BMT, et al. 2024. Whole-genome sequence of the Cooley spruce gall adelgid, Adelges cooleyi (Hemiptera: Sternorrhyncha: Adelgidae). G3 14, jkad224.
Garrett D, et al. 2024. Genome assembly and transcriptomic analysis to elucidate the ability of Nasonovia ribisnigri to break host plant resistance. Insect Molecular Biology 33: 228-245.
Guo S, Liu B, Zhao Q, et al. 2024. Chromosome-level genome assembly of the invasive pest Pseudococcus jackbeardsleyi (Hemiptera: Pseudococcidae). Sci Data 11, 899.
Huang T, Liu Y, He K, et al. 2023. Chromosome-level genome assembly of the spotted alfalfa aphid Therioaphis trifolii. Sci Data 10, 274.
Huang Y, Zhu X, Chen X, et al. 2024. A chromosome-level genome assembly of the forestry pest Coronaproctus castanopsis. Sci Data 11, 218.
Husnik F, McCutcheon JP.2016. Repeated replacement of an intrabacterial symbiont in the tripartite nested mealybug symbiosis, Proc. Natl. Acad. Sci. U.S.A. 113(37): E5416-E5424
Jiang X, Zhang Q, Qin Y, et al. 2019. A chromosome-level draft genome of the grain aphid Sitobion miscanthi, GigaScience 8, giz101.
Jing, T. et al. 2025 A near-complete genome reveals the population evolution of the cotton-melon aphid Aphis gossypii. Insect Biochemistry and Molecular Biology 176, 104215
Johansen NS, Eiken HG, Rossmann SL, et al. 2025. Aphid populations and virus vector potential in potato fields across seasons and regions in Norway. Sci Rep 15, 36675.
Julca I, Marcet-Houben M, Cruz F, et al. Phylogenomics Identifies an Ancestral Burst of Gene Duplications Predating the Diversification of Aphidomorpha. Mol. Biol. Evol. 37, 730–756.
Kim H, Lee S, Jang Y. 2011. Macroevolutionary patterns in the aphidini aphids (Hemiptera: aphididae): diversification, host association, and biogeographic origins. PLOS ONE 6: e24749.
Kohli S, et al. 2021. Genome and transcriptome analysis of the mealybug Maconellicoccus hirsutus: Correlation with its unique phenotypes. Genomics 113: 2483-2494.
Kwak Y, Allison K. Hansen AK. 2023. Unveiling metabolic integration in psyllids and their nutritional endosymbionts through comparative transcriptomics analysis. iScience 26, 107930.
Law STS, et al. 2025. Genome of tropical bed bug Cimex hemipterus (Cimicidae, Hemiptera) reveals tetraspanin expanded in bed bug ancestor. Insect Science 32: 42-54.
Lei S, Yu S, Pan Q, et al. 2023. Chromosome-level genome assembly of the Asian citrus psyllid, Diaphorina citri. Insect Science 31, 13-27.
Leybourne DJ, Bos JIB, Valentine TA, et al. 2018. The price of protection: a defensive endosymbiont impairs nymph growth in the bird cherry-oat aphid, Rhopalosiphum padi. Insect Sci. 27: 69-85.
Li B, Bickel RD, Parker BJ, et al. 2020. A large genomic insertion containing a duplicated follistatin gene is linked to the pea aphid male wing dimorphism. eLife 9, e50608.
Li M, et al. 2020. A chromosome-level genome assembly provides new insights into paternal genome elimination in the cotton mealybug Phenacoccus solenopsis. Molecular Ecology Resources 20: 1733-1747.
Li Y, Park H, Smith TS, et al. 2019. Gene Family Evolution in the Pea Aphid Based on Chromosome-Level Genome Assembly. Mol. Biol. Evol. 36, 2143–2156.
Li Z, Xue AZ, Maeda GP, et al. 2023. Phylloxera and Aphids Show Distinct Features of Genome Evolution Despite Similar Reproductive Modes. Mol. Biol. Evol. 40, msad271.
Ma RZ, Black WC, Reese JC. 1992. Genome size and organization in an aphid (Schizaphis graminum). Journal of Insect Physiology 38: 161-165.
Mathers TC. 2020. Improved Genome Assembly and Annotation of the Soybean Aphid (Aphis glycines Matsumura). G3 (Bethesda). 10, 899-906.
Nakabachi A, Koshikawa S, Miura T, Miyagishima S. 2010. Genome size of Pachypsylla venusta (Hemiptera: Psyllidae) and the ploidy of its bacteriocyte, the symbiotic host cell that harbors intracellular mutualistic bacteria with the smallest cellular genome. Bulletin of Entomological Research 100(1): 27-33.
Nicholson SJ, Nickerson ML, Dean M, et al. 2015. The genome of Diuraphis noxia, a global aphid pest of small grains. BMC Genomics 16: 429.
Pawar MM, Shivanna B, Prasannakumar MK, et al. 2022. Spatial distribution and community structure of microbiota associated with cowpea aphid (Aphis craccivora Koch). 3 Biotech 12, 75.
Poveda-Martínez, D., Salinas, N.A., Aguirre, M.B. et al. 2022. Genomic and ecological evidence shed light on the recent demographic history of two related invasive insects. Sci Rep 12, 19629.
Quiñones RA, Pamulaklakin DJE, Lantican D, et al. 2025. Genome Assemblies of Coconut Scale Insects (Aspidiotus Destructor And A. Rigidus) Reveal Molecular Targets for Pest Management. Available at SSRN: https://ssrn.com/abstract=5402813
Quito-Avila DF, Reyes-Proaño E, Armijos-Capa G, et al. 2025. Correction: Analysis of a new negevirus-like sequence from Bemisia tabaci unveils a potential new taxon linking nelorpi- and centiviruses. PLOS ONE 20(7): e0327910
Renoz F, Parisot N, Baa-Puyoulet P, et al. 2024. PacBio Hi-Fi genome assembly of Sipha maydis, a model for the study of multipartite mutualism in insects. Sci Data 11, 450.
Ross L, Mongue AJ, De La Filia A et al. 2024b. The genome sequence of the citrus mealybug, Planococcus citri (Risso, 1913). Wellcome Open Res 9:22 https://doi.org/10.12688/wellcomeopenres.20686.1
Ross L, Watson GW, Darwin Tree of Life Barcoding collective et al. 2024.The genome sequence of the New Zealand flax mealybug, Trionymus diminutus (previously known as Balanococcus diminutus) (Leonardi, 1918) [version 1; peer review: 2 approved with reservations]. Wellcome Open Res 9:280.
Shibata T, Shimoda M, Kobayashi T, Arai H, Owashi Y, Uehara T. 2024. High-quality genome of the zoophytophagous stink bug, Nesidiocoris tenuis, informs their food habit adaptation. G3 14: jkad289
Singh KS, Cordeiro EMG, Troczka BJ, et al. 2021. Global patterns in genomic diversity underpinning the evolution of insecticide resistance in the aphid crop pest Myzus persicae. Commun Biol 4: 847.
Smith TE, Li Y, Perreau J, et al. 2022. Elucidation of host and symbiont contributions to peptidoglycan metabolism based on comparative genomics of eight aphid subfamilies and their Buchnera. PLoS Genet 18, e1010195.
Stern DL, Han C. 2022. Gene Structure-Based Homology Search Identifies Highly Divergent Putative Effector Gene Family. Genome Biology and Evolution 14, evac069.
Thomas CM, Sam TM, Saskia AH, et al. 2020. Genome Sequence of the Banana Aphid, Pentalonia nigronervosa Coquerel (Hemiptera: Aphididae) and Its Symbionts. G3, 10 4315–4321.
Tian X, Sang Z, Lan Z, et al. 2023. Fine-Scale analysis of both wild and cultivated horned galls provides insight into their quality differentiation. BMC Plant Biol 23, 426.
Torres J, Rozo-Lopez P, Brewer W, Ziabari OS, Parker BJ. 2025. Draft genome sequence of the glasshouse-potato aphid Aulacorthum solani. G3 15: jkaf013.
Vea IM, de la Filia AG, Jaron KS, Barlow SEJ, Herbette M, Mongue AJ, Nelson R, Ruiz-Ruano FJ, Ross L. 2025. The B Chromosome of Pseudococcus viburni: A Selfish Chromosome that Exploits Whole-Genome Meiotic Drive. Genome Biology and Evolution 17: evae257.
Vera-Ponce de León A, Ormeño-Orrillo E, Ramírez-Puebla ST, et al. 2017. Candidatus Dactylopiibacterium carminicum, a Nitrogen-Fixing Symbiont of Dactylopius Cochineal Insects (Hemiptera: Coccoidea: Dactylopiidae). Genome Biol Evol. 9, 2237-2250.
Villarroel CA, González-González A, Alvarez-Baca JK, et al. 2022. Genome sequencing of a predominant clonal lineage of the grain aphid Sitobion avenae. Insect Biochemistry and Molecular Biology 143, 103742.
Wang Y, Xu S. 2024. A high-quality genome assembly of the waterlily aphid Rhopalosiphum nymphaeae. Sci Data 11, 194.
Ward CM, Onetto CA, Borneman AR. 2024. Adaptation During the Shift from Entomopathogen to Endosymbiont Is Accompanied by Gene Loss and Intensified Selection. Genome Biology and Evolution 16(12): evae251
Wei J, Xue J, Shen X, et al. 2025. Chromosome-level genome assembly of Paracoccus marginatus based on PacBio and Hi-C technologies. Sci Data 12, 901.
White HB, Stacy P. 2024. The Complete Genome Sequences of Two Species of Seventeen-Year Cicadas: Magicicada Septendecim and Magicicada Septendecula. Biodiversity Genomes, May. https://doi.org/10.56179/001c.117365.
Xie W, He C, Fei Z, Zhang Y. 2020. Chromosome-level genome assembly of the greenhouse whitefly (Trialeurodes vaporariorum Westwood). Mol Ecol Resour. 20: 995–1006.
Xu S, Jiang L, Zou Z, et al. 2024. Two chromosome-level genome assemblies of galling aphids Slavum lentiscoides and Chaetogeoica ovagalla. Sci Data 11, 803.
Yang P, Yu S, Hao J, et al. 2019. Genome sequence of the Chinese white wax scale insect Ericerus pela: the first draft genome for the Coccidae family of scale insects. GigaScience 8, giz113.
Ye S, Zeng C, Liu J, Wu C, Song Y, Qin Y, Yang M. 2022. A chromosome-level genome assembly of Neotoxoptera formosana (Takahashi, 1921) (Hemiptera: Aphididae). G3 12: jkac164.
Zhang H, Lin R, Liu Q, et al. 2023. Transcriptomic and proteomic analyses provide insights into host adaptation of a bamboo-feeding aphid. Front. Plant Sci. 13, 1098751.
Zhao J, Xie L, Zhao X, Li L, Cui J, Chen J. 2024. Genome sequence of the sugarcane aphid, Melanaphis sacchari (Hemiptera: Aphididae). G3 14: jkae223.
Zhu B, Wei R, Hua W, Li L, Zhang W, Liang P. 2024. A-to-I RNA editing of CYP18A1 mediates transgenerational wing dimorphism in aphids. eLife 13: RP96540.
Zhu J, Jiang F, Wang X, et al. 2017. Genome sequence of the small brown planthopper, Laodelphax striatellus. GigaScience Volume 6: gix109.
